# Supplementary material for: Dynamic assembly of a large multidomain ribozyme visualized by cryo-electron microscopy
Source: Nat Commun. 2025 Nov 27;16:10195. doi: 10.1038/s41467-025-65502-8 (PMC12660903; doi:10.1038/s41467-025-65502-8)
Supplement: Supplementary file 3 — Supplementary Data 1 [file 41467_2025_65502_MOESM3_ESM.zip]

Archive with 2 entries (2 files):
- MD simulations data.zip
- MD simulations setup.xlsx
