# Supplementary material for: Dynamic assembly of a large multidomain ribozyme visualized by cryo-electron microscopy
Source: Nat Commun. 2025 Nov 27;16:10195. doi: 10.1038/s41467-025-65502-8 (PMC12660903; doi:10.1038/s41467-025-65502-8)
Supplement: Supplementary file 3 — Supplementary Data 1 [file 41467_2025_65502_MOESM3_ESM.zip › MD simulations setup.xlsx]

## Sheet: Sheet1
system	box dimension [Å]	# atoms	# water	# ions concentration
d1 plain MD	122x127x115	174900	56618	50 mM Mg2+; 150mM K+
d1 M&M	122x127x115	174900	56618	50 mM Mg2+; 150mM K+
d12 M&M	126x129x114	182765	59030	50 mM Mg2+; 150mM K+
d1-3 Well Tempered	127x129x113	185846	58753	50 mM Mg2+; 150mM K+
